# Supplementary material for: The aquaglyceroporin AQP9 contributes to the sex-specific effects of in utero arsenic exposure on placental gene expression
Source: Environ Health. 2017 Jun 14;16:59. doi: 10.1186/s12940-017-0267-8 (PMC5471920; doi:10.1186/s12940-017-0267-8)
Supplement: Supplementary file 1 — Developmental/stemness candidate genes. (XLSX 32 kb) [file 12940_2017_267_MOESM1_ESM.xlsx]

## Sheet: Additional file 1
Additional file 1. Developmental/stemness candidate genes
HGNC gene symbol	HGNC gene ID	Classification
FOXA2	5022	Hedgehog pathway-related genes
GLI1	4317
GLI2	4318
GLI3	4319
HHAT	18270
IGF2	5466
IGFBP6	5475
PRPSAP1	9466
PTCH1	9585
PTCH2	9586
SPP1	11255
HES1	5192	Notch pathway-related genes
HES2	16005
HES5	19764
HEY1	4880
HEY2	4881
HEYL	4882
NOTCH1	7881
AXIN2	904	Wnt pathway-related genes
DKK1	2891
LGR5	4504
PORCN	17652
SFRP1	10776
SFRP2	10777
WIF1	18081
BMI1	1066	Stemness genes
NANOG	20857
OLIG2	9398
POU5F1	9221
