# Supplementary material for: The aquaglyceroporin AQP9 contributes to the sex-specific effects of in utero arsenic exposure on placental gene expression
Source: Environ Health. 2017 Jun 14;16:59. doi: 10.1186/s12940-017-0267-8 (PMC5471920; doi:10.1186/s12940-017-0267-8)
Supplement: Supplementary file 2 — Associations of arsenic exposure with candidate developmental/stemness and arsenic metabolism/transport genes, with and without adjustment for urinary specific gravity. Multivariable linear regression analyses were performed to determine the association of U-As levels with developmental/stemness gene expression in female (sheet 1) or male (sheet 2) fetal placenta, with or without adjustment for urinary specific gravity as indicated. All analyses were adjusted for maternal age. Genes showing differences in coefficient estimates between models of greater than one standard error are highlighted in yellow. (XLSX 72 kb) [file 12940_2017_267_MOESM2_ESM.xlsx]

## Sheet: Females
Additional file 2. Associations of arsenic exposure with candidate developmental/stemness and arsenic metabolism/transport genes, with and without adjustment for urinary specific gravity.
Females
Developmental/stemness genes:
	Not Adjusted for Specific Gravity			Adjusted for Specific Gravity
Gene	Coefficient estimate	Standard error	P-value	Coefficient estimate	Standard error	P-value
AXIN2	-0.0428482	0.0504677	0.398985	-0.0628962	0.0700565	0.373008
BMI1	-0.1043	0.0745567	0.166587	-0.139474	0.10298	0.180869
DKK1	0.214601	0.195795	0.277102	0.332161	0.273092	0.2288		Key	Coefficient estimate from adjusted model not within 1 standard error of coefficient from unadjusted model
FOXA2	-0.254062	0.154967	0.10595	-0.493058	0.197401	0.0153568
GLI1	-0.166295	0.175876	0.347892	-0.53695	0.230441	0.0233018
GLI1-2	-0.203595	0.085165	0.0197273	-0.250827	0.116506	0.0354972
GLI2	-0.0254579	0.0813562	0.755344	0.0222608	0.110932	0.841658
GLI3	-0.149784	0.0725819	0.0430476	-0.129263	0.102662	0.213034
HES1	-0.206881	0.0965118	0.0358128	-0.218264	0.134893	0.111077
HES2	-0.0882713	0.121106	0.468696	-0.167999	0.168716	0.323507
HES5	0.0149447	0.107829	0.890198	-0.0162776	0.148202	0.91292
HEY1	-0.142437	0.0842118	0.095547	-0.107653	0.115229	0.354046
HEY2	-0.0937728	0.116142	0.422384	-0.165907	0.152224	0.28027
HEYL	-0.0128132	0.0844485	0.879871	-0.0771108	0.114516	0.503391
HHAT	-0.0199711	0.0630221	0.752342	-0.0888516	0.0839543	0.294292
IGF2	0.0259783	0.0947639	0.784849	0.0293375	0.119712	0.807269
IGFBP6	0.285376	0.12784	0.0290483	0.276916	0.171107	0.111006
LGR5	-0.215369	0.100467	0.0358059	-0.20043	0.138403	0.152955
NANOG	-0.0675464	0.0584539	0.252095	-0.107106	0.0762319	0.165355
NOTCH1	-0.0753309	0.0627983	0.234662	-0.128838	0.0841111	0.13102
OLIG2	-0.0857998	0.181976	0.63887	-0.405966	0.239697	0.0956937
PORCN	0.0732964	0.0792405	0.358394	-0.0311566	0.103656	0.764813
POU5F1	-0.121569	0.0620452	0.0543626	-0.175567	0.0820258	0.03654
PRPSAP1	-0.0300041	0.041425	0.471481	0.0114532	0.0539007	0.832472
PTCH1	-0.0809868	0.10278	0.433583	-0.144569	0.142407	0.314235
PTCH1-2	-0.112056	0.0707227	0.117946	-0.109711	0.0977849	0.266502
PTCH2	-0.0165319	0.164698	0.920354	-0.320776	0.21323	0.137914
SFRP1	0.162749	0.15408	0.29476	0.236507	0.19107	0.220777
SFRP2	0.0646814	0.2439	0.791698	-0.0117037	0.340833	0.972725
SPP1	-0.00161315	0.0856233	0.985026	0.051575	0.119864	0.668588
WIF1	-0.152921	0.166307	0.361228	-0.467546	0.217687	0.0359204
Arsenic metabolism/transport genes:
	Not Adjusted for Specific Gravity			Adjusted for Specific Gravity
Gene	Coefficient estimate	Standard error	P-value	Coefficient estimate	Standard error	P-value
AQP9	0.410908	0.132666	0.00288258	0.390087	0.164269	0.0208923
AS3MT	-0.115408	0.074352	0.125473	-0.221815	0.0946021	0.0224862
GSTM1	0.107406	0.435364	0.805915	-0.0858592	0.611162	0.888764
SLC39A2	-0.105026	0.100547	0.300104	-0.111765	0.135117	0.411528

## Sheet: Males
Additional file 2. Associations of arsenic exposure with candidate developmental/stemness and arsenic metabolism/transport genes, with and without adjustment for urinary specific gravity.
Males
Developmental/stemness genes
	Not Adjusted for Specific Gravity			Adjusted for Specific Gravity
Gene	Coefficient estimate	Standard error	P-value	Coefficient estimate	Standard error	P-value
AXIN2	-0.0543714	0.07132	0.448737	-0.0813306	0.105571	0.444306
BMI1	0.0314914	0.0734245	0.669487	0.124263	0.104221	0.238173
DKK1	0.0464233	0.206566	0.822922	-0.0179145	0.303228	0.953099		Key	Coefficient estimate from adjusted model not within 1 standard error of coefficient from unadjusted model
FOXA2	0.0978665	0.165591	0.556659	0.14216	0.247782	0.568449
GLI1	-0.312682	0.170159	0.0709158	-0.346531	0.249087	0.169667
GLI1-2	-0.0831931	0.106432	0.437392	-0.00444345	0.138361	0.974495
GLI2	-0.0106679	0.105621	0.919875	-0.220273	0.138035	0.116168
GLI3	0.0569018	0.0700512	0.419734	0.133765	0.102823	0.198612
HES1	0.122745	0.102768	0.236875	0.0913783	0.153331	0.553608
HES2	0.0647929	0.144574	0.655597	0.255504	0.21325	0.235908
HES5	-0.0683818	0.108271	0.529984	-0.129869	0.162512	0.427589
HEY1	0.000878612	0.068102	0.989748	-0.0390369	0.101699	0.702546
HEY2	-0.0157319	0.130929	0.904748	0.0130009	0.198466	0.948004
HEYL	-0.00426398	0.113146	0.97006	-0.0593081	0.169948	0.728415
HHAT	-0.0850113	0.0838812	0.314773	-0.149917	0.125445	0.237091
IGF2	-0.0771845	0.0847847	0.366159	-0.181215	0.122905	0.145966
IGFBP6	0.103727	0.183141	0.573182	-0.173698	0.26069	0.507955
LGR5	0.198987	0.127039	0.122359	0.153194	0.187934	0.418443
NANOG	0.0016404	0.0699509	0.981366	-0.00375874	0.102538	0.970889
NOTCH1	0.020479	0.0900559	0.820859	-0.139553	0.129024	0.284066
OLIG2	0.0374508	0.17829	0.834313	0.0269843	0.265209	0.919321
PORCN	-0.196762	0.0950084	0.0425286	-0.26636	0.137715	0.058155
POU5F1	-0.074116	0.0829936	0.375293	0.0159477	0.114076	0.88932
PRPSAP1	-0.0379124	0.0538231	0.483827	-0.00409984	0.0798529	0.959235
PTCH1	0.109339	0.0945111	0.251754	0.0947951	0.128566	0.464004
PTCH1-2	-0.0513736	0.0858014	0.551521	-0.21553	0.124146	0.0880455
PTCH2	-0.217468	0.164248	0.190355	-0.430896	0.242884	0.0814857
SFRP1	-0.325025	0.167763	0.057255	-0.539928	0.241593	0.0294333
SFRP2	-0.083731	0.245707	0.734425	-0.0295336	0.35466	0.933931
SPP1	0.132193	0.124999	0.294364	0.363561	0.178498	0.0464106
WIF1	-0.184994	0.164038	0.26377	-0.258721	0.238998	0.28366
Arsenic metabolism/transport genes
	Not Adjusted for Specific Gravity			Adjusted for Specific Gravity
Gene	Coefficient estimate	Standard error	P-value	Coefficient estimate	Standard error	P-value
AQP9	0.0281879	0.155653	0.856884	0.00789304	0.227167	0.972406
AS3MT	0.0579996	0.0821334	0.482731	-0.0283217	0.119959	0.814221
GSTM1	-0.278486	0.505538	0.583701	0.0166678	0.733537	0.981952
SLC39A2	-0.0147257	0.0894218	0.869734	-0.0524324	0.129096	0.68618
