# Supplementary material for: The aquaglyceroporin AQP9 contributes to the sex-specific effects of in utero arsenic exposure on placental gene expression
Source: Environ Health. 2017 Jun 14;16:59. doi: 10.1186/s12940-017-0267-8 (PMC5471920; doi:10.1186/s12940-017-0267-8)
Supplement: Supplementary file 5 — Candidate gene associations with AQP9 expression in male and female placenta, with or without adjustment for U-As levels. Multivariable linear regression analyses were performed as in Fig. 1, to determine the association of placental AQP9 expression with developmental/stemness gene expression after cohort stratification by infant sex, with or without adjustment for U-As levels. All analyses were adjusted for maternal age. *P < 0.05, **P < 0.01, ***P < 0.001. (XLSX 65 kb) [file 12940_2017_267_MOESM5_ESM.xlsx]

## Sheet: Additional file 5
Additional file 5. Candidate gene associations with AQP9 expression in male and female placenta, with and without adjustment for U-As levels
	Females								Males
	not U-As adjusted			U-As-adjusted					not U-As adjusted			U-As-adjusted
Gene	Coefficient estimate	Standard error	P-value	Coefficient estimate	Standard error	P-value		Gene	Coefficient estimate	Standard error	P-value	Coefficient estimate	Standard error	P-value
AXIN2	-0.017	0.044	0.71	-0.025	0.329	0.941		AXIN2	-0.101	0.057	0.081	-0.477	0.273	0.086
BMI1	-0.191	0.062	0.003**	-0.575	0.21	0.008**		BMI1	-0.082	0.059	0.172	-0.37	0.267	0.172
DKK1	0.345	0.167	0.043*	0.146	0.083	0.082		DKK1	-0.162	0.167	0.338	-0.092	0.096	0.339
FOXA2	-0.069	0.138	0.618	0.009	0.107	0.935		FOXA2	0.204	0.133	0.129	0.179	0.118	0.135
GLI1	0.145	0.154	0.349	0.129	0.093	0.171		GLI1	0.051	0.142	0.719	0.048	0.117	0.683
GLI1-2	-0.105	0.076	0.175	-0.114	0.194	0.559		GLI1-2	-0.039	0.087	0.656	-0.08	0.187	0.669
GLI2	-0.004	0.071	0.958	0.013	0.204	0.95		GLI2	0.022	0.086	0.797	0.049	0.189	0.797
GLI3	-0.195	0.061	0.002**	-0.567	0.217	0.011*		GLI3	-0.095	0.056	0.094	-0.477	0.278	0.091
HES1	-0.324	0.077	0.000***	-0.562	0.157	0.001**		HES1	-0.006	0.085	0.949	-0.018	0.194	0.927
HES2	-0.157	0.104	0.137	-0.178	0.135	0.192		HES2	-0.001	0.118	0.992	-0.003	0.138	0.984
HES5	-0.051	0.094	0.587	-0.097	0.153	0.528		HES5	-0.081	0.088	0.359	-0.166	0.183	0.369
HEY1	-0.215	0.07	0.003**	-0.485	0.187	0.012*		HEY1	-0.091	0.054	0.099	-0.476	0.286	0.102
HEY2	-0.054	0.102	0.6	-0.036	0.143	0.8		HEY2	-0.099	0.106	0.353	-0.14	0.151	0.358
HEYL	0.086	0.073	0.245	0.254	0.194	0.195		HEYL	-0.165	0.09	0.072	-0.311	0.172	0.075
HHAT	-0.071	0.054	0.198	-0.328	0.26	0.212		HHAT	-0.14	0.067	0.040*	-0.476	0.23	0.042*
IGF2	0.181	0.08	0.026*	0.389	0.168	0.024*		IGF2	0.014	0.07	0.84	0.052	0.235	0.825
IGFBP6	0.4	0.105	0.000***	0.384	0.12	0.002**		IGFBP6	0.095	0.149	0.527	0.067	0.109	0.538
LGR5	-0.323	0.081	0.000***	-0.512	0.152	0.001**		LGR5	-0.277	0.1	0.007**	-0.421	0.147	0.006**
NANOG	-0.114	0.05	0.025*	-0.549	0.275	0.051		NANOG	-0.083	0.056	0.142	-0.413	0.28	0.145
NOTCH1	0.078	0.055	0.157	0.521	0.256	0.046*		NOTCH1	0.014	0.074	0.848	0.041	0.221	0.853
OLIG2	0.068	0.159	0.669	0.058	0.091	0.525		OLIG2	0.038	0.145	0.796	0.028	0.112	0.801
PORCN	0.206	0.065	0.002**	0.589	0.196	0.004**		PORCN	0.132	0.078	0.097	0.364	0.205	0.08
POU5F1	-0.096	0.054	0.082	-0.304	0.265	0.254		POU5F1	-0.195	0.064	0.003**	-0.683	0.224	0.003**
PRPSAP1	-0.075	0.035	0.036*	-0.772	0.389	0.051		PRPSAP1	-0.102	0.042	0.018*	-0.85	0.354	0.019*
PTCH1	0.042	0.09	0.642	0.129	0.161	0.425		PTCH1	-0.161	0.075	0.037*	-0.441	0.203	0.034*
PTCH1-2	0.035	0.063	0.585	0.281	0.232	0.23		PTCH1-2	0.071	0.07	0.312	0.237	0.23	0.308
PTCH2	-0.036	0.144	0.803	-0.023	0.101	0.821		PTCH2	-0.048	0.136	0.728	-0.039	0.121	0.749
SFRP1	0.407	0.126	0.002**	0.303	0.101	0.004**		SFRP1	0.322	0.135	0.020*	0.283	0.113	0.015*
SFRP2	0.166	0.212	0.437	0.049	0.068	0.468		SFRP2	-0.029	0.201	0.885	-0.011	0.081	0.892
SPP1	-0.035	0.075	0.641	-0.095	0.193	0.625		SPP1	0.04	0.103	0.697	0.059	0.159	0.714
WIF1	-0.011	0.146	0.94	0.027	0.1	0.788		WIF1	0.023	0.135	0.866	0.024	0.122	0.845
