# Supplementary material for: The aquaglyceroporin AQP9 contributes to the sex-specific effects of in utero arsenic exposure on placental gene expression
Source: Environ Health. 2017 Jun 14;16:59. doi: 10.1186/s12940-017-0267-8 (PMC5471920; doi:10.1186/s12940-017-0267-8)
Supplement: Supplementary file 6 — Candidate gene associations with percentages of different urinary arsenic subtypes in male and female placenta. The percentages of iAs, MMAV, and DMAV in maternal urine were computed by dividing their urinary levels by total U-As levels. Multivariable linear regression analyses were then performed to determine the association of the percentage of arsenic subtype with developmental/stemness gene expression, after cohort stratification by infant sex (females; sheet 1, males; sheet 2). Analyses were adjusted for maternal age only. *P < 0.05, **P < 0.01. (XLSX 61 kb) [file 12940_2017_267_MOESM6_ESM.xlsx]

## Sheet: females
Additional file 6. Candidate gene associations with percentages of different urinary arsenic subtypes in male and female placenta
Females
	%iAs			%MMAV				%DMAV
Gene	Coefficient estimate	Standard error	P-value	Coefficient estimate	Standard error	P-value	Coefficient estimate	Standard error	P-value
AXIN2	0.0019	0.0048	0.6972	-0.0011	0.0088	0.902	-0.0009	0.0037	0.806
BMI1	0.0029	0.0072	0.689	0.0377	0.0123	0.0032*	-0.0084	0.0054	0.1286
DKK1	-0.0136	0.0188	0.4711	-0.0246	0.0342	0.4749	0.0123	0.0144	0.3942
FOXA2	-0.0094	0.0151	0.5358	0.0604	0.0265	0.0257*	-0.0052	0.0115	0.6547
GLI1	0.0086	0.0169	0.6125	0.0476	0.0302	0.1197	-0.0134	0.0128	0.2988
GLI1-2	0.0042	0.0085	0.6251	0.043	0.0145	0.0042**	-0.01	0.0064	0.1204
GLI2	0.0015	0.0078	0.8509	0.0114	0.0141	0.4223	-0.0029	0.0059	0.6309
GLI3	0.0055	0.0071	0.4419	0.0409	0.012	0.0011**	-0.0104	0.0053	0.0538
HES1	0.0042	0.0095	0.6607	0.0457	0.0164	0.007**	-0.0105	0.0072	0.1471
HES2	-0.0087	0.0116	0.4525	0.0253	0.0209	0.2305	0.0006	0.0089	0.9426
HES5	-0.0123	0.0102	0.233	0.0267	0.0185	0.1525	0.0025	0.0079	0.7563
HEY1	0.0055	0.0082	0.5042	0.0236	0.0147	0.1131	-0.0074	0.0062	0.2398
HEY2	0.0159	0.011	0.1531	0.0123	0.0202	0.5439	-0.0115	0.0084	0.1778
HEYL	-0.0096	0.008	0.2344	-0.0029	0.0147	0.8432	0.0061	0.0061	0.3217
HHAT	-0.001	0.006	0.8691	0.0118	0.0109	0.2807	-0.0015	0.0046	0.7448
IGF2	-0.0009	0.0091	0.92	-0.0385	0.0158	0.0174*	0.0073	0.0069	0.2895
IGFBP6	-0.0225	0.0124	0.0734	-0.0443	0.0224	0.0524	0.021	0.0093	0.0281*
LGR5	0.0039	0.0099	0.6928	0.0331	0.0176	0.0645	-0.0082	0.0075	0.2831
NANOG	-0.0012	0.0056	0.8386	0.0238	0.0098	0.0186*	-0.0035	0.0043	0.4152
NOTCH1	0.0052	0.006	0.393	0.0133	0.0109	0.2274	-0.0054	0.0046	0.2454
OLIG2	-0.0134	0.0173	0.4421	0.023	0.0316	0.4689	0.0038	0.0133	0.7775
PORCN	-0.0071	0.0076	0.3537	-0.0018	0.0139	0.8999	0.0044	0.0058	0.4465
POU5F1	0.0034	0.0061	0.5842	0.0245	0.0107	0.025*	-0.0063	0.0046	0.1766
PRPSAP1	0.0041	0.0039	0.3058	0.0038	0.0072	0.6053	-0.003	0.003	0.317
PTCH1	-0.0029	0.0099	0.7681	0.0187	0.0178	0.2984	-0.0016	0.0075	0.8338
PTCH1-2	-0.0005	0.0069	0.9434	0.0244	0.0122	0.049*	-0.004	0.0052	0.4458
PTCH2	-0.0074	0.0157	0.6412	0.0266	0.0284	0.3533	-0.0004	0.012	0.9738
SFRP1	-0.0028	0.0149	0.8488	-0.0442	0.0265	0.0993	0.0095	0.0113	0.4047
SFRP2	-0.0115	0.0233	0.6245	-0.0913	0.0409	0.0289*	0.0228	0.0176	0.1994
SPP1	-0.0034	0.0082	0.6829	-0.0106	0.0148	0.4784	0.0038	0.0062	0.5417
WIF1	-0.0163	0.0159	0.3089	0.0267	0.0289	0.3588	0.0048	0.0122	0.6961

## Sheet: males
Additional file 6. Candidate gene associations with percentages of different urinary arsenic subtypes in male and female placenta
Males
	%iAs			%MMAV			%DMAV
Gene	Coefficient estimate	Standard error	P-value	Coefficient estimate	Standard error	P-value	Coefficient estimate	Standard error	P-value
AXIN2	-0.0019	0.0064	0.7666	0.0193	0.0114	0.0958	-0.0021	0.0047	0.6556
BMI1	0.0057	0.0065	0.388	-0.0044	0.012	0.7145	-0.0024	0.0048	0.6268
DKK1	-0.025	0.0182	0.1738	-0.0447	0.0332	0.1829	0.0208	0.0133	0.1234
FOXA2	0.0217	0.0146	0.1409	-0.0035	0.0271	0.8987	-0.0112	0.0108	0.3045
GLI1	0.0041	0.0156	0.7942	0.0036	0.0285	0.9002	-0.0028	0.0115	0.8084
GLI1-2	-0.0012	0.0095	0.9008	-0.0053	0.0174	0.7614	0.0015	0.007	0.8304
GLI2	-0.0082	0.0094	0.3827	0.0105	0.0172	0.5419	0.0027	0.0069	0.6929
GLI3	0.0071	0.0062	0.2559	0.0072	0.0114	0.5307	-0.005	0.0046	0.2762
HES1	0.0058	0.0093	0.5344	0.0129	0.0169	0.4466	-0.0052	0.0068	0.4447
HES2	0.0104	0.0129	0.4213	-0.0079	0.0236	0.7378	-0.0043	0.0095	0.6487
HES5	0.0014	0.0097	0.8835	0.0139	0.0176	0.4332	-0.003	0.0071	0.6721
HEY1	0.0007	0.0061	0.9046	-0.0008	0.0111	0.9448	-0.0003	0.0045	0.952
HEY2	-0.0112	0.0116	0.3374	0.0112	0.0213	0.5995	0.0042	0.0086	0.6226
HEYL	-0.0044	0.0101	0.6663	0.0395	0.0177	0.0298*	-0.004	0.0074	0.587
HHAT	0.0046	0.0075	0.5456	0.0124	0.0137	0.3699	-0.0045	0.0055	0.4201
IGF2	-0.0086	0.0075	0.2567	0.0151	0.0138	0.277	0.0022	0.0056	0.6934
IGFBP6	-0.0181	0.0162	0.2683	-0.0172	0.0298	0.5662	0.0126	0.012	0.2956
LGR5	0.0099	0.0115	0.3919	0.0128	0.021	0.5446	-0.0074	0.0085	0.3818
NANOG	0.0008	0.0062	0.8965	0.0163	0.0112	0.1506	-0.0031	0.0046	0.5019
NOTCH1	-0.01	0.0079	0.2133	0.0118	0.0146	0.4211	0.0035	0.0059	0.5571
OLIG2	0.0144	0.0158	0.3665	-0.0185	0.029	0.5254	-0.0048	0.0117	0.6842
PORCN	-0.0013	0.0088	0.8838	0.0117	0.0159	0.4657	-0.0012	0.0065	0.8525
POU5F1	-0.0001	0.0075	0.9873	0.0057	0.0136	0.6784	-0.0009	0.0055	0.8766
PRPSAP1	0.0037	0.0048	0.4448	0.0138	0.0086	0.1136	-0.0042	0.0035	0.2305
PTCH1	-0.0035	0.0085	0.6812	0.014	0.0155	0.3678	-0.0004	0.0063	0.9523
PTCH1-2	-0.0017	0.0077	0.8248	0.0024	0.014	0.8648	0.0005	0.0057	0.925
PTCH2	0.0118	0.0148	0.4266	0.0107	0.0271	0.695	-0.0081	0.0109	0.4575
SFRP1	-0.0164	0.0153	0.288	-0.0192	0.028	0.4955	0.012	0.0112	0.2905
SFRP2	0.0044	0.022	0.8429	0.015	0.04	0.7087	-0.0048	0.0161	0.7669
SPP1	-0.002	0.0113	0.8613	-0.0096	0.0205	0.6398	0.0026	0.0083	0.7512
WIF1	0.0002	0.0148	0.9891	0.0024	0.027	0.9281	-0.0005	0.0109	0.963
